# Supplementary material for: Genome-wide association and RNA-seq analyses reveal genes linked to salt stress in peanut (Arachis hypogaea L.)
Source: Front Plant Sci. 2025 Nov 27;16:1699469. doi: 10.3389/fpls.2025.1699469 (PMC12695741; doi:10.3389/fpls.2025.1699469)
Supplement: Supplementary file 8 [file Table2.xlsx]

## Sheet: Sheet1
Supplementary Table S2. The related traits after salt treatment in 295 peanut germplasms.
No.	CK sodium ion content	Salt sodium ion content	CK proline content	Salt proline content	CK SPAD	Salt SPAD	Leaf scorch score
	(g/L)	(g/L)	(g/g FW)	(g/g FW)
GWP005	0.016	1.1	0.004587	0.011085	51.3833	45.7833	1
GWP015	0.025	1.8	0.004137	0.012549	46.9167	41.1	5
GWP017	0.019	1.1	0.005112	0.012186	47	44.45	2
GWP021	0.018	1.1	0.001491	0.010455	45.8	45.45	1
GWP034	0.022	1.4	0.006567	0.015243	45.5833	35.3	1
GWP035	0.016	0.88	0.002016	0.013638	49.3833	44.9333	1
GWP037	0.012	1.3	0.003447	0.013137	44.5	43.25	2
GWP048	0.02	1.3	0.00315	0.012957	48.25	40.2517	1
GWP053	0.02	1.1	0.00135	0.012768	44.3833	36.5	1
GWP058	0.016	0.98	0.00399	0.013059	46.2	46.5667	5
GWP059	0.021	0.69	0.003474	0.017436	49.9167	45.25	1
GWP060	0.018	1.1	0.002856	0.011322	48.45	46.0833	1
GWP062	0.014	0.86	0.001899	0.011352	48.5167	47.3833	1
GWP070	0.021	1.2	0.005685	0.009093	47.7667	42.4667	1
GWP073	0.02	0.79	0.001224	0.009471	49.325	51.9167	1
GWP077	0.015	0.89	0.000918	0.009819	47.6667	46.3333	1
GWP079	0.018	1.2	0.002736	0.013563	45.3333	39.3	1
GWP081	0.018	1.1	0.000657	0.01197	47.3333	41.8667	1
GWP082	0.013	1.1	0.003666	0.012327	49.6167	46.7333	1
GWP083	0.016	1.1	0.00594	0.01521	49.3167	40.5167	1
GWP094	0.017	1.3	0.003198	0.011487	47.7	44.6	5
GWP098	0.014	1.1	0.004494	0.014154	43.6333	40.4667	5
GWP100	0.015	1.5	0.003759	0.012066	50.1167	42.3	1
GWP101	0.012	2.3	0.000669	0.020352	42.3	33.2167	5
GWP102	0.013	1.3	0.001518	0.013758	41.5667	43.4833	3
GWP103	0.014	1.9	0.001452	0.02067	38.4833	38.2833	5
GWP104	0.018	1.5	0.002613	0.017361	49.6333	41.6	3
GWP105	0.014	NA	NA	NA	34.725	30.85	5
GWP106	0.014	0.95	0.003315	0.009426	42.0167	48.1667	1
GWP107	0.012	1.1	0.002634	0.014034	46.85	45.5667	3
GWP108	0.014	1	0.003396	0.009933	44.0333	44.65	1
GWP109	0.012	1.3	0.003009	0.017196	43.45	38.7	5
GWP110	0.015	0.75	0.003084	0.011085	44.125	45.125	5
GWP111	0.013	1.4	0.004071	0.013314	37.85	42.8667	2
GWP112	0.012	0.99	0.003945	0.011004	43.6	47.3	1
GWP114	0.013	1.8	0.002883	0.021057	39.25	34.35	5
GWP115	0.012	1.7	0.003816	0.02907	37.9	37.6167	5
GWP118	0.01	1.5	0.003714	0.022839	39.775	43.1833	5
GWP121	0.016	1.7	0.004995	0.016917	41.95	34.3	2
GWP123	0.013	2	0.003399	0.020985	42.15	32.0167	4
GWP124	0.012	1.8	0.003777	0.01914	41.7333	39.65	5
GWP126	0.014	0.81	0.003057	0.009828	44.3167	40.475	4
GWP127	0.013	0.96	0.002652	0.005565	45.15	44.7	1
GWP129	0.011	1.2	0.001317	0.014373	41.8167	43.65	2
GWP130	0.013	1.4	0.002001	0.021087	42.85	41.9833	3
GWP131	0.015	1.5	0.001578	0.017532	37.7667	31.1333	5
GWP133	0.012	1.5	0.001782	0.018102	41.5167	39.2667	1
GWP136	0.013	2	0.002703	0.027066	43.55	41.075	5
GWP137	0.013	1.4	0.00279	0.014667	39.7	25.6333	5
GWP138	0.012	1.1	0.003105	0.014553	43.6667	39.75	5
GWP139	0.013	1.1	0.002679	0.012465	36.6	36.175	1
GWP140	0.015	1.4	0.003324	0.015393	45.2167	41.9667	1
GWP141	0.015	1.5	0.002976	0.017622	42.7167	39.0333	5
GWP142	0.014	1.6	0.002412	0.019971	44.8333	44.65	1
GWP143	0.014	1.8	0.001791	0.02613	43.0167	34.4833	5
GWP144	0.011	1.6	0.003528	0.022905	41.3333	40.0667	4
GWP145	0.0175	1.8	0.00141	0.016845	40.35	33.7333	5
GWP147	0.014	1.7	0.003633	0.018891	42.85	35.6333	1
GWP148	0.022	1.9	0.002379	0.020961	40	35.7	5
GWP149	0.02	1.7	0.00207	0.01932	39.15	31.65	4
GWP150	0.017	1.9	0.00219	0.021114	40.95	33.7	3
GWP151	0.013	1.5	0.00333	0.017046	42.45	34.2333	5
GWP152	0.015	NA	NA	NA	41.3	NA	NA
GWP158	0.015	1.7	0.00318	0.013869	40.3	33	1
GWP161	0.013	1.4	0.002988	0.017724	42.2833	38.2333	5
GWP162	0.02	1.5	0.005331	0.019932	37.675	45.4167	4
GWP164	0.013	1.5	0.003213	0.017355	42.5667	41.875	3
GWP167	0.012	1.6	0.002691	0.019938	43.0833	39.0333	2
GWP168	0.016	1.6	0.002304	0.01992	44.0333	35.0667	3
GWP169	0.019	1.3	0.003213	0.016512	43.05	38.5667	4
GWP172	0.013	0.63	0.002424	0.010137	52.35	53.775	1
GWP174	0.021	0.87	0.003615	0.010539	49.9	45.5	1
GWP175	0.014	1	0.00294	0.008325	46	45.9333	1
GWP176	0.013	1.1	0.002559	0.012777	44.5167	46.1667	1
GWP177	0.029	0.9	0.001938	0.011139	47.2167	44.8167	1
GWP178	0.018	0.88	0.003285	0.00852	46.0833	47.7333	1
GWP180	0.015	1	0.003567	0.009192	48.825	48.25	1
GWP183	0.031	1.1	0.001839	0.015051	45.8	46.4333	1
GWP185	0.021	0.75	0.003033	0.009057	44.35	46.5167	1
GWP186	0.018	1	0.001965	0.011502	45.0333	48.45	4
GWP187	0.018	1.1	0.001488	0.012471	49.8833	45.85	4
GWP189	0.018	1.5	0.00435	0.022461	44.1333	36.7	5
GWP190	0.014	1.5	0.000822	0.024216	42.7667	40.55	NA
GWP191	0.015	1.7	0.002838	0.018807	36.0167	32.2833	5
GWP192	0.011	1.8	0.001395	0.022455	37.675	36.9	5
GWP193	0.012	1.7	0.001575	0.025875	39.25	32.75	5
GWP194	0.019	0.9	0.003597	0.008499	43.95	43.9	1
GWP196	0.014	1.1	0.001857	0.010488	42	43.4167	1
GWP197	0.011	1.2	0.00252	0.01488	46.1	40.3	5
GWP199	0.012	1.4	0.002715	0.016806	44.375	41.1	1
GWP200	0.013	1.5	0.002238	0.017214	36.8	37.65	NA
GWP203	0.015	1.3	0.00264	0.014979	36	35.35	5
GWP204	0.021	1.6	0.002217	0.019023	37.3333	31.575	2
GWP205	0.014	1.3	0.00267	0.020658	48.4167	42.8833	5
GWP206	0.012	0.31	0.003012	0.021318	49.0083	44.5833	1
GWP207	0.022	1.5	0.002772	0.018054	39.45	31.075	1
GWP209	0.018	1.2	0.00345	0.010932	49.2833	42.925	1
GWP211	0.014	1.5	0.002031	0.011379	45.0833	43.8667	1
GWP212	0.023	0.69	0.004383	0.011334	48.3667	44.9	NA
GWP213	0.029	1.3	0.00615	0.01143	52.4667	49.25	1
GWP214	0.022	2.1	0.003009	0.020727	40.2	33.55	4
GWP216	0.023	1.3	0.002532	0.00966	48.4833	47.7333	4
GWP217	0.021	1.3	0.004512	0.006891	50.375	47.85	5
GWP219	0.017	2	0.005004	0.014673	42.15	37.5	1
GWP223	0.028	1.5	0.003696	0.009834	46.35	45.7667	1
GWP224	0.016	2.2	0.005445	0.015168	44.75	40.7667	1
GWP225	0.018	1.7	0.005637	0.013476	51.4167	47.9833	1
GWP226	0.027	1.5	0.005172	0.011484	51.1333	43.0833	1
GWP227	0.024	1.8	0.004992	0.009678	46.3667	45.2833	1
GWP228	0.014	2.2	0.003516	0.018984	45.7167	39.35	1
GWP229	0.025	2	0.003156	0.029058	44.3667	34.4167	3
GWP230	0.021	1.1	0.00195	0.011361	45.5717	45.875	1
GWP231	0.0245	1.3	0.004122	0.011616	49.6333	44.2	1
GWP232	0.019	2	0.000897	0.015459	47.2833	36.6	1
GWP233	0.021	2.1	0.000771	0.015615	38.2167	38.1	5
GWP234	0.015	1.2	0.006702	0.011649	49.8333	43.6	5
GWP235	0.02	0.885	0.005022	0.012993	46.6167	48.8333	1
GWP236	0.017	1.1	0.004458	0.010995	43.875	46.8	1
GWP237	0.01	1.4	0.004275	0.01119	45.55	49.5167	5
GWP238	0.016	1.2	0.004857	0.011706	43.6833	46.525	1
GWP239	0.014	1.7	0.003903	0.013644	40.3167	38.775	5
GWP241	0.014	1.1	0.003519	0.012456	48.0667	47.5333	1
GWP242	0.014	1.8	0.005886	0.016971	41.9	36.35	NA
GWP243	0.017	1.2	0.005904	0.013308	44.2333	43.2333	5
GWP244	0.012	1.1	0.004836	0.014838	49.4667	45.1	5
GWP245	0.019	1.8	0.004578	0.017616	41.7833	22.3333	5
GWP246	0.017	1.7	0.003096	0.013746	41.65	20.4	5
GWP247	0.011	1.5	0.006498	0.025506	41.95	39.675	5
GWP248	0.011	1.4	0.001119	0.018378	42.25	35.6833	5
GWP249	0.011	1.3	0.001554	0.018702	43.5	36.75	5
GWP250	0.011	1.7	0.002079	0.017745	36	38.8	5
GWP253	0.012	1.6	0.001038	0.015741	31.95	36.275	5
GWP254	0.012	2.1	0.003282	0.0174	37.525	23.725	5
GWP256	0.011	1.2	0.002829	0.014871	38.7833	35.1167	4
GWP260	0.01	1.5	0.004485	0.016353	31.1	38.125	5
GWP261	0.01	1.6	0.001194	0.022803	39.375	33.9	5
GWP262	0.011	1.1	0.001782	0.015906	48.725	37.675	5
GWP265	0.012	1.7	0.001368	0.018108	40.05	30.25	5
GWP266	0.013	1.6	0.001524	0.016641	37.2167	29.55	5
GWP268	0.014	1.1	0.001914	0.015555	41.375	42.3333	4
GWP269	0.015	1.2	0.00369	0.012048	43.8667	41.9167	1
GWP270	0.013	1.8	0.004272	0.019956	37.9333	32.95	5
GWP271	0.012	1.4	0.002793	0.018711	43.5	36.5167	5
GWP272	0.018	0.96	0.003312	0.013065	45.6667	35.65	NA
GWP273	0.019	1.2	0.006783	0.008433	46.0533	43.1167	1
GWP274	0.018	1.6	0.00474	0.010413	42.86	41	1
GWP275	0.02	1.5	0.001065	0.010995	49.9167	43.3	5
GWP276	0.019	1.1	0.002601	0.007296	46.8167	46.9333	1
GWP277	0.015	1	0.00477	0.012189	45.1667	43.7	5
GWP278	0.024	1.2	0.003384	0.019017	39.1667	32.1667	5
GWP279	0.019	1.5	0.001338	0.014457	40.5667	35.6167	1
GWP280	0.022	1.7	0.004101	0.013569	39.125	31.9	5
GWP281	0.032	1.5	0.005103	0.015057	39.525	36.6	5
GWP282	0.016	1.3	0.004362	0.016731	44.1167	37.4167	3
GWP283	0.019	1.2	0.004719	0.014346	46.85	44.0333	1
GWP285	0.024	0.925	0.003054	0.010938	50.0167	46.85	4
GWP286	0.019	1.5	0.005229	0.019896	43.05	37.3167	5
GWP287	0.022	0.91	0.004218	0.009582	45.9667	45.1833	1
GWP288	0.026	1.6	0.003759	0.018612	46.3667	43.45	2
GWP291	0.015	1.5	0.003816	0.018465	43.9167	37.9167	3
GWP292	0.017	1.05	0.002058	0.009888	45.8	43.55	1
GWP293	0.024	1.5	0.004098	0.009954	48.9	45.2167	1
GWP294	0.017	1.3	0.003093	0.009387	46.8	44.15	5
GWP295	0.012	1.6	0.003021	0.015285	40.875	40.7167	4
GWP296	0.021	1.7	0.004824	0.016263	39.5233	32.6	NA
GWP298	0.021	2.2	0.003681	0.014481	37.55	29.675	3
GWP299	0.017	0.95	0.003594	0.009342	45.05	51.5	1
GWP300	0.024	1.2	0.003381	0.011664	45.0167	38.4667	1
GWP301	0.016	1.1	0.004833	0.012738	48.65	43.25	1
GWP302	0.017	0.94	0.00573	0.011421	47.35	46.6	3
GWP303	0.037	1.2	0.00747	0.009189	42.7	41.95	1
GWP305	0.026	0.8	0.003498	0.009264	50.65	45.5833	1
GWP307	0.017	1.5	0.004068	0.018483	44.2	40.4	5
GWP308	0.016	2	0.001992	0.014559	43.7167	35.3667	4
GWP309	0.02	2	0.002628	0.01302	40.2667	32.4	2
GWP310	0.016	1.9	0.003498	0.020598	40.2	34.8	5
GWP311	0.013	1.2	0.001776	0.0132	42.3833	42.2333	1
GWP312	0.017	1.5	0.005397	0.016644	43.0167	36.85	4
GWP313	0.013	1.6	0.006246	0.017736	46.45	40.4667	4
GWP314	0.02	1.6	0.000774	0.013677	48.1333	35.9667	5
GWP316	0.015	1.6	0.003726	0.009336	44.25	31.975	NA
GWP317	0.014	1.5	0.008736	0.019371	45.4333	37.15	5
GWP318	0.016	1.4	0.003429	0.011568	47.3667	28.65	NA
GWP319	0.014	0.78	0.008424	0.013065	51.8833	46.8833	1
GWP320	0.029	1.6	0.004527	0.014829	40.6833	32.725	5
GWP321	0.017	2	0.000918	0.018642	44.8167	33.3333	5
GWP322	0.029	1.4	0.002229	0.014391	34.9833	27.1833	5
GWP323	0.017	1.9	0.001758	0.009978	39.1167	40.8333	5
GWP324	0.026	1.6	0.008541	0.013251	42.5	34.9667	3
GWP325	0.02	1.6	0.004812	0.016026	42.45	36.7	3
GWP326	0.019	0.92	0.007971	0.011457	51.3333	46.5	2
GWP327	0.02	1.5	0.008718	0.017619	49.4183	33.55	1
GWP330	0.03	0.67	0.00543	0.006846	45.6667	43.1167	1
GWP331	0.019	0.76	0.006165	0.010308	50.8167	49.5833	1
GWP332	0.02	0.93	0.008253	0.012552	40.8667	40.0667	1
GWP333	0.018	1.1	0.008478	0.010968	45.6833	38.9667	4
GWP334	0.02	1	0.004635	0.011556	45.75	39.1167	1
GWP338	0.026	0.84	0.00834	0.011484	51.6833	45.65	4
GWP340	0.017	1.3	0.008658	0.017433	46.24	43.4167	1
GWP341	0.016	0.92	0.005115	0.009375	43.9	40.1167	1
GWP342	0.016	1.5	0.004884	0.019002	47.25	43.875	4
GWP343	0.017	1.2	0.005358	0.018309	43.8	36.1	5
GWP344	0.018	1.3	0.007983	0.018288	43.4167	44.35	4
GWP345	0.019	1.7	0.003249	0.017379	44.15	33.2	1
GWP346	0.017	1.6	0.003255	0.020802	42.9333	39.375	3
GWP347	0.014	1.5	0.004065	0.018786	36.6667	33.8	5
GWP348	0.016	1.4	0.004272	0.016767	43	40.4167	5
GWP349	0.015	1.7	0.004551	0.017385	43.9333	36.5333	1
GWP350	0.014	1.1	0.005469	0.009849	47.35	41.4333	1
GWP351	0.022	1.2	0.004434	0.011583	43.45	36.5167	1
GWP352	0.015	0.99	0.001083	0.007752	45.3167	40.675	4
GWP353	0.014	1.7	0.00273	0.021504	40.8167	35.5	3
GWP354	0.026	0.91	0.002937	0.009396	46.8667	35.65	4
GWP355	0.014	1.1	0.002598	0.016299	44.35	36.0833	3
GWP356	0.015	1	0.004932	0.012366	50	43.05	5
GWP357	0.024	0.89	0.004179	0.008898	47.65	46.2167	1
GWP358	0.019	2	0.000987	0.018525	40.1333	34.9833	5
GWP359	0.016	2.3	0.003168	0.022617	42.0333	33.3	5
GWP360	0.016	2	0.00468	0.017925	45.0833	38.7333	5
GWP361	0.016	1.7	0.003393	0.01296	40.95	35.8667	5
GWP362	0.014	1.8	0.002337	0.016077	38.3333	35.925	5
GWP363	0.015	1.9	0.000897	0.017136	42.45	35.4	5
GWP364	0.015	2	0.002238	0.016263	41.975	33.85	5
GWP365	0.013	1.9	0.002916	0.019125	43.8167	37.1833	1
GWP366	0.018	2.3	0.002898	0.016095	33.925	33.6	NA
GWP369	0.013	2.1	0.003411	0.018927	42.2333	39.6333	4
GWP370	0.015	1.5	0.004023	0.015261	45.5833	42.3667	5
GWP371	0.021	1.3	0.003366	0.012024	49.2667	44.5167	1
GWP372	0.018	2.1	0.002892	0.018048	40.8833	35.0333	3
GWP373	0.014	1.1	0.004857	0.013749	47.3667	43.2167	1
GWP374	0.025	2	0.003921	0.01848	44.15	42.5833	5
GWP375	0.023	1.6	0.002724	0.014646	37.7	36.5333	5
GWP377	0.014	1.8	0.004944	0.014865	43.3667	41.2167	3
GWP378	0.035	1.9	0.002862	0.0087	45.95	32.9833	5
GWP379	0.024	1.6	0.003237	0.014019	45.6333	39.8333	1
GWP380	0.012	2	0.002247	0.019188	42.7833	39.2	2
GWP381	0.024	1.9	0.003054	0.021546	47.15	35.5333	5
GWP382	0.019	1.4	0.004533	0.011301	42.7667	43.7333	1
GWP383	0.017	2.1	0.002904	0.013578	36.6	15.2333	5
GWP384	0.021	1.6	0.005031	0.01308	50.9	41.6	5
GWP385	0.019	1.1	0.00396	0.007557	46.7833	47.2	1
GWP386	0.017	2	0.004266	0.015318	48.5	42.0333	5
GWP387	0.02	1.9	0.003372	0.017289	46.05	41.75	5
GWP388	0.017	1.8	0.003435	0.018675	45.5167	36.8333	2
GWP389	0.016	1.8	0.003513	0.017838	48.0667	38.35	5
GWP390	0.026	1.7	0.003	0.014337	45.9167	39.8	5
GWP391	0.018	1.9	0.002931	0.017634	48.7167	37.8167	4
GWP392	0.014	NA	NA	NA	44.0833	NA	NA
GWP394	0.019	1.7	0.003897	0.01755	42.05	37.15	2
GWP396	0.017	2	0.003021	0.014361	38.375	32.35	5
GWP397	0.012	1.9	0.003969	0.014784	40.6	36.05	5
GWP398	0.021	1.6	0.003804	0.014208	47.4333	42.7667	5
GWP399	0.015	2.1	0.003549	0.016098	40.65	36.275	5
GWP400	0.013	1.8	0.003651	0.02127	41.5	38.5	5
GWP401	0.019	1.8	0.002919	0.014331	40.6333	30.575	5
GWP403	0.018	1.6	0.003993	0.01551	43.35	37.75	1
GWP409	0.018	1.5	0.002247	0.017991	47.3	42.1833	3
GWP410	0.016	1	0.001794	0.009558	48.95	47.6833	1
GWP411	0.012	1.6	0.002673	0.014535	42.25	38.2833	2
GWP413	0.02	1.9	0.001782	0.015153	36.9675	29.8	5
GWP415	0.016	0.895	0.001965	0.013272	40.1167	48.6667	1
GWP419	0.013	1.1	0.000897	0.007659	46.2333	45.65	1
GWP420	0.021	1.5	0.0036	0.014931	49.0833	43	4
GWP421	0.018	1.2	0.00261	0.010128	47.2333	46.2333	1
GWP422	0.014	1.4	0.003918	0.009972	47.2667	40.7167	1
GWP424	0.015	1.2	0.003204	0.010068	36.4333	39.9	1
GWP425	0.013	1.2	0.003297	0.010503	40.9833	43.625	1
GWP428	0.018	NA	NA	NA	43.85	35.675	1
GWP430	0.019	0.9	0.004182	0.009852	47	50.3	1
GWP431	0.013	0.78	0.00309	0.006216	44.1167	48.2833	1
GWP432	0.019	1.2	0.004656	0.010254	48.8833	49.875	5
GWP433	0.012	1.045	0.003663	0.011331	46.3167	43.9167	2
GWP435	0.018	2.1	0.007614	0.018471	43.65	33.725	NA
GWP437	0.017	2.3	0.003747	0.018687	39.025	32.8	1
GWP438	0.022	NA	NA	NA	45.2333	41.95	3
GWP439	0.021	2.2	0.002922	0.016449	35.0833	30.1833	4
GWP440	0.014	1	0.004179	0.011286	48	44.2333	1
GWP441	0.021	0.88	0.009516	0.019668	47.15	44.2	NA
GWP442	0.02	2.5	0.003594	0.014835	38.8333	34.6833	5
GWP445	0.012	0.755	0.004425	0.008289	46.2167	44.3667	1
GWP446	0.033	2.4	0.005649	0.016128	42.9667	32.3333	5
GWP447	0.015	0.74	0.003417	0.008703	46.5167	46.9333	1
GWP448	0.014	1.6	0.002247	0.015579	42.2667	34.2167	1
GWP450	0.018	1.8	0.003153	0.013896	38.0667	35.3	1
GWP451	0.014	1.3	0.005817	0.017052	45.7833	39.8833	1
GWP452	0.021	1.1	0.00309	0.011271	46.3	38.6833	NA
GWP453	0.02	1.4	0.005409	0.014712	44.1667	40.25	5
GWP454	0.014	0.9	0.005031	0.01359	49.6333	47.525	1
GWP455	0.024	2.3	0.00117	0.013035	43.5	36.6333	5
GWP457	0.014	1.9	0.000948	0.012438	41.9167	34.925	5
GWP458	0.016	1.2	0.003117	0.010767	42.1667	41.65	5
GWP459	0.027	1.8	0.002895	0.013815	42.8667	34.4667	5
GWP460	0.016	1.3	0.004092	0.011508	47.7167	42.9167	5
GWP461	0.013	1.3	0.004737	0.012888	47.6	39.725	1
GWP462	0.02	1.1	0.005919	0.010398	47.3667	43.9	3
