# Supplementary material for: Genome-wide association and RNA-seq analyses reveal genes linked to salt stress in peanut (Arachis hypogaea L.)
Source: Front Plant Sci. 2025 Nov 27;16:1699469. doi: 10.3389/fpls.2025.1699469 (PMC12695741; doi:10.3389/fpls.2025.1699469)
Supplement: Supplementary file 9 [file Table3.xlsx]

## Sheet: Sheet2
Supplementary Table S3. The phenotypes of two peanut germplasms of salt tolerance exposed to a 200 mM NaCl solution for ten days.
	SPAD of treatment days										Weight (g)		Length (g)		Sodium ion content (g/L)				Proline content (g/g FW)
	Day1	Day2	Day3	Day4	Day5	Day6	Day7	Day8	Day9	Day10	Fresh	Dry	Stem	Root	Leaf	Root	Stem	Total	Leaf	Root	Stem	Total
GWP331(T)	57.4455	56.6714	56.6333	54.2714	58.35	56.8	55.6714	54.5308	55.8083	51.9375	7.01	2.05	12.22	27.86	0.143	0.185	0.18	0.169	0.0279889	0.0262	0.0127	0.0222963
GWP161(S)	52.8667	53.05	49.9667	48.5667	53.5083	55.8937	56.2857	54.5667	53.1	53.025	3.25	1.48	8.86	23.43	0.273	0.217	0.26	0.25	0.0386778	0.0452889	0.0113556	0.0317741
