# Supplementary material for: Genome-wide association and RNA-seq analyses reveal genes linked to salt stress in peanut (Arachis hypogaea L.)
Source: Front Plant Sci. 2025 Nov 27;16:1699469. doi: 10.3389/fpls.2025.1699469 (PMC12695741; doi:10.3389/fpls.2025.1699469)
Supplement: Supplementary file 10 [file Table4.xlsx]

## Sheet: Sheet1
Supplementary Table S4. List of genes in the significant region identified by the NCBI reference genome.
Marker	Chromosome	Position (bp)		Name
		start	stop
AX-177641536	Arahy.19	151383142	151385706	LOC112777103
	Arahy.19	151396732	151396839	LOC112782001
	Arahy.19	151435194	151436464	LOC112779102
	Arahy.19	151439301	151441581	LOC112780094
	Arahy.19	151443029	151445539	LOC112776855
	Arahy.19	151464617	151466510	LOC112779103
	Arahy.19	151467936	151469355	LOC112775837
	Arahy.19	151471343	151478282	LOC112776064
	Arahy.19	151479562	151483010	LOC112775295
	Arahy.19	151483655	151487542	LOC112775294
	Arahy.19	151493677	151498246	LOC112775865
	Arahy.19	151500849	151505337	LOC112775864
	Arahy.19	151506590	151514474	LOC112775296
	Arahy.19	151578363	151580944	LOC112779980
	Arahy.19	151631954	151659820	LOC112776109
	Arahy.19	151673750	151688392	LOC112775476
	Arahy.19	151691175	151691537	LOC112779105
	Arahy.19	151697900	151700331	LOC112776314
	Arahy.19	151702736	151706057	LOC112776315
	Arahy.19	151706356	151713705	LOC112775250
	Arahy.19	151724850	151725638	LOC114925982
	Arahy.19	151725648	151726355	LOC112779106
	Arahy.19	151753238	151753654	LOC112779107
	Arahy.19	151759126	151760758	LOC112777180
	Arahy.19	151762284	151765162	LOC112777067
	Arahy.19	151765276	151767843	LOC112777068
	Arahy.19	151768876	151768968	TRNAY-GUA
	Arahy.19	151771534	151774810	LOC112777066
	Arahy.19	151775994	151778780	LOC112777069
	Arahy.19	151785667	151788151	LOC112775226
	Arahy.19	151789432	151791468	LOC112779387
	Arahy.19	151793986	151798623	LOC112780145
	Arahy.19	151826595	151828698	LOC112779108
	Arahy.19	151835913	151841198	LOC112777123
	Arahy.19	151842966	151845657	LOC112777124
	Arahy.19	151845350	151846323	LOC114925983
	Arahy.19	151852135	151855206	LOC112775336
	Arahy.19	151856397	151860008	LOC112775378
	Arahy.19	151884961	151887825	LOC112776545
	Arahy.19	151889882	151891314	LOC112775959
	Arahy.19	151894313	151896169	LOC112779109
	Arahy.19	151898725	151901705	LOC112775808
	Arahy.19	151901980	151906330	LOC112775806
	Arahy.19	151915605	151923383	LOC112779826
	Arahy.19	151931518	151936015	LOC112776195
	Arahy.19	151957527	151960276	LOC112779110
	Arahy.19	151980587	151986910	LOC112779652
	Arahy.19	152013165	152019058	LOC112779653
	Arahy.19	152029835	152034016	LOC112776289
	Arahy.19	152034609	152034682	TRNAT-AGU
	Arahy.19	152035752	152035825	TRNAT-AGU
	Arahy.19	152055941	152056014	TRNAT-AGU
	Arahy.19	152057308	152064383	LOC112775901
	Arahy.19	152064154	152065567	LOC112775903
	Arahy.19	152066529	152069467	LOC112777181
	Arahy.19	152082339	152086741	LOC112779263
	Arahy.19	152088236	152091499	LOC112775102
	Arahy.19	152094850	152096446	LOC112775408
	Arahy.19	152097628	152099556	LOC112775409
	Arahy.19	152107029	152109194	LOC112777442
	Arahy.19	152111541	152119330	LOC112775608
	Arahy.19	152121255	152122483	LOC112775609
	Arahy.19	152128668	152132120	LOC112779762
	Arahy.19	152133918	152138023	LOC112776463
	Arahy.19	152141304	152142983	LOC112779208
	Arahy.19	152147797	152151151	LOC112775628
	Arahy.19	152153025	152157338	LOC112776489
	Arahy.19	152160416	152162100	LOC112777533
	Arahy.19	152184103	152186299	LOC112775693
	Arahy.19	152187472	152188935	LOC112775694
	Arahy.19	152196830	152201188	LOC112779113
	Arahy.19	152206320	152210721	LOC112775852
	Arahy.19	152211842	152216573	LOC112775851
	Arahy.19	152217414	152218111	LOC112777499
	Arahy.19	152218386	152220922	LOC112779114
	Arahy.19	152222376	152225411	LOC112776433
	Arahy.19	152230034	152232725	LOC112776849
	Arahy.19	152251785	152254404	LOC112775204
	Arahy.19	152256585	152260750	LOC112779115
	Arahy.19	152269865	152272582	LOC112779374
	Arahy.19	152277130	152281690	LOC112776129
	Arahy.19	152281791	152283071	LOC112776130
	Arahy.19	152284899	152286801	LOC112779116
	Arahy.19	152287737	152289258	LOC112779117
	Arahy.19	152296750	152297650	LOC112776870
	Arahy.19	152311079	152311994	LOC112779119
	Arahy.19	152313892	152315286	LOC112779120
	Arahy.19	152327132	152327933	LOC112779121
	Arahy.19	152344954	152347710	LOC112779122
	Arahy.19	152357329	152358323	LOC112777421
	Arahy.19	152370290	152377036	LOC112779123
AX-176807340	Arahy.05	7705126	7707861	LOC112800546
	Arahy.05	7719808	7721985	LOC112800548
	Arahy.05	7722140	7727325	LOC112800547
	Arahy.05	7728417	7730268	LOC112800550
	Arahy.05	7730384	7732346	LOC112800549
	Arahy.05	7740515	7741295	LOC112800551
	Arahy.05	7743887	7747697	LOC112800552
	Arahy.05	7750400	7755090	LOC112803201
	Arahy.05	7756339	7759707	LOC112800554
	Arahy.05	7757610	7760003	LOC112800553
	Arahy.05	7760894	7763015	LOC112800555
	Arahy.05	7794707	7798710	LOC112800556
	Arahy.05	7823605	7824645	LOC112800558
	Arahy.05	7825763	7829280	LOC112800557
	Arahy.05	7862871	7865961	LOC112800559
	Arahy.05	7909263	7914571	LOC112800560
	Arahy.05	7914722	7917000	LOC112800561
	Arahy.05	7938253	7939857	LOC112800562
	Arahy.05	7959215	7966659	LOC112803203
	Arahy.05	7966667	7967183	LOC114927715
	Arahy.05	8034454	8036026	LOC112800563
	Arahy.05	8049050	8055460	LOC112800564
	Arahy.05	8056254	8060101	LOC112800565
	Arahy.05	8060598	8062656	LOC112800566
	Arahy.05	8065167	8069338	LOC112800567
	Arahy.05	8118234	8118890	LOC112803209
	Arahy.05	8139501	8142022	LOC114927741
	Arahy.05	8182766	8184742	LOC112803211
	Arahy.05	8215916	8218334	LOC112803212
	Arahy.05	8219611	8220374	LOC114927716
	Arahy.05	8228444	8232510	LOC112800568
	Arahy.05	8244578	8244685	LOC112805101
	Arahy.05	8258684	8262204	LOC112800573
	Arahy.05	8274445	8282824	LOC112800569
	Arahy.05	8282580	8294632	LOC112800575
	Arahy.05	8296388	8296744	LOC112800576
	Arahy.05	8298465	8299232	LOC114927686
	Arahy.05	8299249	8301612	LOC112803213
	Arahy.05	8301944	8313877	LOC112803214
	Arahy.05	8314474	8317752	LOC112800570
	Arahy.05	8319248	8322933	LOC112800572
	Arahy.05	8330999	8332336	LOC112800574
	Arahy.05	8340832	8343430	LOC112803215
	Arahy.05	8359145	8360009	LOC112803216
	Arahy.05	8366593	8368495	LOC112800577
	Arahy.05	8372989	8373931	LOC112800578
	Arahy.05	8379634	8380966	LOC112800579
	Arahy.05	8399845	8405627	LOC112800580
	Arahy.05	8406662	8412361	LOC112800581
	Arahy.05	8413613	8415805	LOC112800582
	Arahy.05	8420304	8422051	LOC112803217
	Arahy.05	8428723	8435527	LOC112803218
	Arahy.05	8437217	8437906	LOC112804103
	Arahy.05	8439945	8445988	LOC112800583
	Arahy.05	8457459	8459160	LOC112800584
	Arahy.05	8466685	8471263	LOC112800585
	Arahy.05	8479215	8481262	LOC112800587
	Arahy.05	8482806	8485196	LOC112803219
	Arahy.05	8495002	8498600	LOC112803220
	Arahy.05	8528658	8531197	LOC112800588
	Arahy.05	8543242	8543778	LOC112803221
	Arahy.05	8548189	8550251	LOC112800589
	Arahy.05	8551015	8553474	LOC112800590
	Arahy.05	8563923	8565228	LOC112800591
	Arahy.05	8580121	8582736	LOC112803223
	Arahy.05	8586264	8586650	LOC112803224
	Arahy.05	8589359	8590274	LOC112800592
	Arahy.05	8591488	8592766	LOC112800593
	Arahy.05	8616359	8618667	LOC112800594
	Arahy.05	8634464	8637903	LOC112800596
	Arahy.05	8637995	8640483	LOC112800595
	Arahy.05	8651181	8654217	LOC112800598
AX-176820297	Arahy.15	127506049	127510617	LOC112750629
	Arahy.15	127596867	127596973	LOC112753396
	Arahy.15	127618709	127618812	LOC112753707
	Arahy.15	127689997	127690104	LOC112752225
	Arahy.15	127736063	127736166	LOC112753672
	Arahy.15	127772239	127772346	LOC112752602
	Arahy.15	127782923	127783026	LOC112752118
	Arahy.15	127835779	127841485	LOC112750630
	Arahy.15	127953388	127953495	LOC112752911
	Arahy.15	127989599	127990489	LOC112748858
	Arahy.15	128033443	128039248	LOC112750631
	Arahy.15	128041572	128047127	LOC112750632
	Arahy.15	128067126	128067548	LOC112748860
	Arahy.15	128067699	128068379	LOC112748862
	Arahy.15	128075970	128083237	LOC112750633
	Arahy.15	128094578	128100854	LOC112750634
	Arahy.15	128113691	128122718	LOC112750635
	Arahy.15	128123534	128126346	LOC112747146
	Arahy.15	128128721	128133548	LOC112750637
	Arahy.15	128131659	128133552	LOC112748863
	Arahy.15	128134213	128136541	LOC112747147
	Arahy.15	128140284	128141736	LOC112748865
	Arahy.15	128144176	128146317	LOC114925303
	Arahy.15	128146567	128149401	LOC112750638
	Arahy.15	128157835	128157942	LOC112752544
	Arahy.15	128177492	128177599	LOC112752140
	Arahy.15	128195152	128195260	LOC112752284
	Arahy.15	128204434	128206757	LOC112750639
	Arahy.15	128210851	128214331	LOC112750641
	Arahy.15	128218467	128219753	LOC112748866
	Arahy.15	128221185	128223386	LOC112748867
	Arahy.15	128297985	128298092	LOC112753257
	Arahy.15	128344805	128345728	LOC112747148
	Arahy.15	128350902	128357703	LOC112750642
	Arahy.15	128376400	128376508	LOC112752832
	Arahy.15	128388098	128397253	LOC112750643
AX-176791320	Arahy.15	144648098	144651125	LOC112751089
	Arahy.15	144669246	144669353	LOC112753542
	Arahy.15	144683374	144691996	LOC112751087
	Arahy.15	144691912	144697563	LOC112751090
	Arahy.15	144713952	144714055	LOC112753039
	Arahy.15	144726204	144730009	LOC112751091
	Arahy.15	144745641	144745749	LOC112752838
	Arahy.15	144757163	144760067	LOC114925276
	Arahy.15	144760808	144766791	LOC112749147
	Arahy.15	144768332	144771506	LOC112749148
	Arahy.15	144783750	144794612	LOC112751092
	Arahy.15	144796361	144797729	LOC112749149
	Arahy.15	144822658	144822765	LOC112752821
	Arahy.15	144841867	144841974	LOC112752775
	Arahy.15	144866766	144866873	LOC112753630
	Arahy.15	144893569	144925939	LOC112749150
	Arahy.15	144926385	144928770	LOC114925280
	Arahy.15	144939624	144940013	LOC112747218
	Arahy.15	144947887	144950204	LOC112749151
	Arahy.15	144951426	144954568	LOC112751093
	Arahy.15	144955988	144961045	LOC112751094
	Arahy.15	144974391	144979475	LOC112751095
	Arahy.15	145006066	145015169	LOC112751097
	Arahy.15	145026650	145029588	LOC112751098
	Arahy.15	145039614	145042415	LOC112751099
	Arahy.15	145042526	145043480	LOC112749152
	Arahy.15	145047768	145049936	LOC112747219
	Arahy.15	145072785	145076724	LOC112751100
	Arahy.15	145084618	145084725	LOC112752360
	Arahy.15	145100260	145101105	LOC112747220
	Arahy.15	145105263	145111044	LOC112751101
	Arahy.15	145132279	145134804	LOC112749156
	Arahy.15	145164517	145168253	LOC112749158
	Arahy.15	145173197	145176380	LOC112751102
	Arahy.15	145178844	145181379	LOC112751103
	Arahy.15	145185887	145188054	LOC112747221
	Arahy.15	145208701	145209077	LOC112749159
	Arahy.15	145238183	145238745	LOC112749160
	Arahy.15	145240409	145241839	LOC112749161
	Arahy.15	145246491	145248267	LOC112747222
	Arahy.15	145276600	145283778	LOC112751105
	Arahy.15	145290987	145292269	LOC112749162
	Arahy.15	145300006	145301514	LOC112749164
	Arahy.15	145305768	145307713	LOC112749165
	Arahy.15	145310826	145311647	LOC112751115
	Arahy.15	145330272	145339373	LOC112751107
	Arahy.15	145340568	145347039	LOC112751106
	Arahy.15	145350090	145352194	LOC112751119
	Arahy.15	145352324	145355291	LOC112751117
	Arahy.15	145391758	145426764	LOC112751113
	Arahy.15	145392011	145393671	LOC114925425
	Arahy.15	145394857	145400118	LOC112751109
	Arahy.15	145403443	145406823	LOC114924107
	Arahy.15	145422157	145462670	LOC112751108
	Arahy.15	145434568	145437488	LOC112751112
	Arahy.15	145466184	145468212	LOC112751111
	Arahy.15	145467572	145471457	LOC112749168
	Arahy.15	145507504	145509073	LOC112747223
	Arahy.15	145516667	145522331	LOC112751120
	Arahy.15	145538450	145538962	LOC112749171
	Arahy.15	145546164	145550082	LOC112751121
	Arahy.15	145566588	145570614	LOC112751122
	Arahy.15	145571701	145614837	LOC112751123
	Arahy.15	145625802	145628269	LOC112749175
	Arahy.15	145631801	145632358	LOC112749176
AX-176794398	Arahy.01	109620829	109622824	LOC112709413
	Arahy.01	109669611	109674780	LOC112709421
	Arahy.01	109681014	109685896	LOC112709429
	Arahy.01	109718502	109724886	LOC112709442
	Arahy.01	109730515	109736180	LOC112709455
	Arahy.01	109737311	109737382	TRNAT-CGU
	Arahy.01	109742836	109751622	LOC112709461
	Arahy.01	109774278	109776094	LOC112709503
	Arahy.01	109786355	109790555	LOC112709518
	Arahy.01	109824728	109829729	LOC112709531
	Arahy.01	109846210	109848905	LOC112709562
	Arahy.01	109861134	109861241	LOC112715896
	Arahy.01	109900958	109905401	LOC112709582
	Arahy.01	109905666	109909066	LOC112709572
	Arahy.01	109910447	109912872	LOC112772428
	Arahy.01	109926040	109928842	LOC112709604
	Arahy.01	109933153	109933225	TRNAE-CUC
	Arahy.01	109934270	109936301	LOC112709613
	Arahy.01	109956889	109958792	LOC112709623
	Arahy.01	109959233	109963127	LOC112772582
	Arahy.01	109965695	109969316	LOC112772669
	Arahy.01	109979982	109990359	LOC112709630
	Arahy.01	110012332	110014997	LOC112709659
	Arahy.01	110020521	110042401	LOC112709667
	Arahy.01	110043147	110048765	LOC114924324
	Arahy.01	110057575	110058193	LOC112782689
	Arahy.01	110074404	110078476	LOC112709683
	Arahy.01	110112075	110112833	LOC112772818
	Arahy.01	110130313	110133200	LOC112772900
	Arahy.01	110146328	110150498	LOC112709691
	Arahy.01	110155100	110159121	LOC112709701
	Arahy.01	110188297	110190475	LOC112709709
	Arahy.01	110195860	110210598	LOC112709717
	Arahy.01	110216114	110228150	LOC112782723
	Arahy.01	110233880	110238500	LOC112709723
	Arahy.01	110269811	110269886	TRNAT-UGU
	Arahy.01	110294234	110302949	LOC112709740
	Arahy.01	110332743	110340148	LOC112709772
	Arahy.01	110360091	110362687	LOC112709782
	Arahy.01	110372361	110374497	LOC112709789
	Arahy.01	110378251	110382165	LOC112709798
	Arahy.01	110396763	110399296	LOC112709822
	Arahy.01	110403680	110408559	LOC112709839
	Arahy.01	110419923	110424363	LOC114924326
	Arahy.01	110427472	110435359	LOC112709853
	Arahy.01	110435693	110437859	LOC112709881
	Arahy.01	110437726	110441761	LOC112709862
	Arahy.01	110458865	110463887	LOC112709891
	Arahy.01	110502821	110503624	LOC112709899
	Arahy.01	110507125	110511157	LOC112709906
	Arahy.01	110562260	110572663	LOC112709914
	Arahy.01	110585147	110585254	LOC112716445
AX-176801457	Arahy.01	111567254	111568996	LOC112782813
	Arahy.01	111570814	111577233	LOC112710405
	Arahy.01	111597375	111598901	LOC112775022
	Arahy.01	111611243	111613958	LOC112775113
	Arahy.01	111624429	111626990	LOC112782867
	Arahy.01	111639657	111647393	LOC112710442
	Arahy.01	111652644	111658362	LOC112710449
	Arahy.01	111660259	111662918	LOC112710459
	Arahy.01	111664722	111667229	LOC112710470
	Arahy.01	111667921	111667993	TRNAA-UGC
	Arahy.01	111672493	111678542	LOC112710482
	Arahy.01	111707918	111714684	LOC112710495
	Arahy.01	111721018	111723695	LOC112710518
	Arahy.01	111724044	111724984	LOC114925362
	Arahy.01	111726057	111734380	LOC112710531
	Arahy.01	111734189	111737044	LOC112710542
	Arahy.01	111752726	111756254	LOC112710554
	Arahy.01	111756163	111760172	LOC112710547
	Arahy.01	111762266	111764326	LOC112710574
	Arahy.01	111764425	111767172	LOC112710562
	Arahy.01	111768081	111773267	LOC112710585
	Arahy.01	111781568	111782329	LOC112775190
	Arahy.01	111791818	111792694	LOC112782944
	Arahy.01	111794096	111796242	LOC112710591
	Arahy.01	111821960	111823694	LOC112710599
	Arahy.01	111827279	111831397	LOC112710611
	Arahy.01	111836761	111848580	LOC112710618
	Arahy.01	111852416	111853155	LOC112782989
	Arahy.01	111867695	111870571	LOC112710625
	Arahy.01	111890806	111894079	LOC112710626
	Arahy.01	111923463	111924100	LOC112775481
	Arahy.01	111947027	111949185	LOC112710633
	Arahy.01	112009023	112015127	LOC112710641
	Arahy.01	112115263	112118914	LOC112710654
	Arahy.01	112137579	112139814	LOC112775663
	Arahy.01	112181289	112191196	LOC112710663
	Arahy.01	112196771	112198058	LOC112783038
	Arahy.01	112200136	112210940	LOC112710672
	Arahy.01	112224459	112226082	LOC112775733
	Arahy.01	112245643	112251554	LOC112710681
	Arahy.01	112262846	112268124	LOC112710690
	Arahy.01	112268909	112275653	LOC112710701
	Arahy.01	112277644	112280027	LOC112710705
	Arahy.01	112295968	112296074	LOC112715924
	Arahy.01	112313042	112316764	LOC112710722
	Arahy.01	112321595	112326220	LOC112710711
	Arahy.01	112345396	112345499	LOC112713215
	Arahy.01	112360920	112361023	LOC112715620
	Arahy.01	112395554	112400238	LOC112710736
AX-176813560	Arahy.03	14017943	14020560	LOC112773206
	Arahy.03	14023198	14032161	LOC112789614
	Arahy.03	14040967	14041536	LOC114927448
	Arahy.03	14082103	14082209	LOC112793750
	Arahy.03	14137187	14139508	LOC112789617
	Arahy.03	14148425	14149599	LOC112789618
	Arahy.03	14182372	14183157	LOC112769680
	Arahy.03	14186840	14191184	LOC112789619
	Arahy.03	14207411	14211820	LOC112789620
	Arahy.03	14225378	14227651	LOC112789621
	Arahy.03	14258447	14258776	LOC112773230
	Arahy.03	14262100	14263774	LOC112773237
	Arahy.03	14276105	14278883	LOC112789622
	Arahy.03	14287687	14288744	LOC112789623
	Arahy.03	14288003	14288102	LOC112793566
	Arahy.03	14288211	14288295	LOC112793570
	Arahy.03	14288381	14288492	LOC112793571
	Arahy.03	14288644	14288770	LOC112793579
	Arahy.03	14347684	14347791	LOC112794028
	Arahy.03	14356388	14356495	LOC112794029
	Arahy.03	14392023	14392130	LOC112793257
	Arahy.03	14401532	14402328	LOC112773246
	Arahy.03	14414090	14417805	LOC112789624
	Arahy.03	14422398	14425112	LOC112789625
	Arahy.03	14435128	14436066	LOC112773256
	Arahy.03	14457547	14457653	LOC112793692
	Arahy.03	14485928	14486035	LOC112793109
	Arahy.03	14511230	14518095	LOC112789627
	Arahy.03	14547627	14555026	LOC112789628
	Arahy.03	14553626	14554430	LOC112789629
	Arahy.03	14579522	14582697	LOC112789630
	Arahy.03	14585307	14591093	LOC112789631
	Arahy.03	14640384	14643947	LOC112789632
	Arahy.03	14739542	14740156	LOC112773281
	Arahy.03	14741528	14741884	LOC112773288
	Arahy.03	14746680	14746783	LOC112793051
	Arahy.03	14785939	14789833	LOC112789634
	Arahy.03	14789714	14793169	LOC112789633
	Arahy.03	14810654	14815519	LOC112789635
	Arahy.03	14817678	14821393	LOC112789636
	Arahy.03	14830644	14831297	LOC112773298
	Arahy.03	14858783	14858890	LOC112793062
	Arahy.03	14893941	14894579	LOC112773313
	Arahy.03	14946211	14960562	LOC112789637
	Arahy.03	14976431	14977726	LOC112773323
	Arahy.03	14989733	14989840	LOC112793115
	Arahy.03	15004020	15011905	LOC112789638
	Arahy.03	15017975	15019135	LOC112789639
AX-147250101	Arahy.15	120407443	120415874	LOC112750533
	Arahy.15	120474274	120474381	LOC112752270
	Arahy.15	120514947	120515054	LOC112753173
	Arahy.15	120599413	120599520	LOC112752744
	Arahy.15	120610683	120610788	LOC112752778
	Arahy.15	120671288	120675657	LOC112750535
	Arahy.15	120685849	120685956	LOC112753580
	Arahy.15	120691655	120693016	LOC112748771
	Arahy.15	120700097	120700204	LOC112752537
	Arahy.15	120745133	120746349	LOC112748774
	Arahy.15	120782625	120782732	LOC112753524
	Arahy.15	120787157	120787264	LOC112753083
	Arahy.15	120808335	120810257	LOC112750536
	Arahy.15	120812735	120814621	LOC112748775
	Arahy.15	120827404	120830174	LOC112747120
	Arahy.15	120838336	120852281	LOC112750537
	Arahy.15	120856002	120858287	LOC112750538
	Arahy.15	120866905	120868602	LOC112748776
	Arahy.15	120911918	120913385	LOC112747121
	Arahy.15	120919450	120920559	LOC112748778
	Arahy.15	120940920	120941027	LOC112753692
	Arahy.15	120962028	120962135	LOC112753950
	Arahy.15	121018537	121018644	LOC112753845
	Arahy.15	121085016	121086425	LOC112748780
	Arahy.15	121101287	121102276	LOC112748782
	Arahy.15	121146304	121146411	LOC112752818
	Arahy.15	121171729	121171836	LOC112752618
	Arahy.15	121212436	121214901	LOC112748783
	Arahy.15	121222555	121225546	LOC112750539
	Arahy.15	121244117	121244224	LOC112752147
	Arahy.15	121282693	121302999	LOC112750541
	Arahy.15	121294359	121295548	LOC112750542
	Arahy.15	121317680	121318210	LOC112748785
	Arahy.15	121343582	121344691	LOC112748786
	Arahy.15	121365990	121366097	LOC112752968
AX-176806272	Arahy.16	148777717	148780029	LOC112755810
	Arahy.16	148780191	148785130	LOC112755809
	Arahy.16	148806585	148810393	LOC112755811
	Arahy.16	148833585	148836679	LOC112755812
	Arahy.16	148849939	148853555	LOC112755813
	Arahy.16	148857246	148861650	LOC112755818
	Arahy.16	148862205	148874885	LOC112755815
	Arahy.16	148878130	148881689	LOC112755819
	Arahy.16	148884763	148886792	LOC112755817
	Arahy.16	148887139	148897991	LOC112755814
	Arahy.16	148910645	148912997	LOC112755820
	Arahy.16	148916168	148917604	LOC112754213
	Arahy.16	148918463	148919976	LOC114925531
	Arahy.16	148920017	148922979	LOC114925532
	Arahy.16	148924337	148926497	LOC112755823
	Arahy.16	148926894	148929641	LOC112755822
	Arahy.16	148929702	148931830	LOC112755821
	Arahy.16	148931928	148936140	LOC112755824
	Arahy.16	148937066	148941349	LOC112755825
	Arahy.16	148954472	148955815	LOC112755827
	Arahy.16	148960360	148961617	LOC112755828
	Arahy.16	148975343	148980583	LOC112755829
	Arahy.16	148985275	148988978	LOC112755830
	Arahy.16	148989041	148992677	LOC112755831
	Arahy.16	149001125	149004432	LOC112755837
	Arahy.16	149004445	149006472	LOC112755839
	Arahy.16	149007910	149011783	LOC112755833
	Arahy.16	149012869	149020556	LOC112755832
	Arahy.16	149022377	149028577	LOC112755834
	Arahy.16	149030927	149035670	LOC112755836
	Arahy.16	149047616	149050581	LOC112755840
	Arahy.16	149053013	149054139	LOC112755841
	Arahy.16	149058224	149062780	LOC112757843
	Arahy.16	149073182	149077984	LOC112755842
	Arahy.16	149080433	149080918	LOC112757844
	Arahy.16	149090071	149091090	LOC112755843
	Arahy.16	149123848	149124437	LOC112754214
	Arahy.16	149138029	149144715	LOC112755844
	Arahy.16	149139732	149141177	LOC112755845
	Arahy.16	149165596	149171826	LOC112755850
	Arahy.16	149176400	149178329	LOC112755852
	Arahy.16	149179885	149182772	LOC112755853
	Arahy.16	149185734	149189700	LOC112755854
	Arahy.16	149195112	149199535	LOC112755855
	Arahy.16	149199932	149202727	LOC112755856
	Arahy.16	149220293	149220910	LOC112757845
	Arahy.16	149231738	149233745	LOC112755858
	Arahy.16	149247144	149252056	LOC112755859
	Arahy.16	149315492	149316533	LOC112755860
	Arahy.16	149329037	149334403	LOC112755861
	Arahy.16	149343880	149347496	LOC112755862
	Arahy.16	149348571	149349095	LOC112757846
	Arahy.16	149361321	149362353	LOC112755865
	Arahy.16	149362669	149373624	LOC112755863
	Arahy.16	149366426	149368117	LOC114923990
	Arahy.16	149369501	149375238	LOC112755864
	Arahy.16	149376440	149378600	LOC112755866
	Arahy.16	149388669	149391659	LOC112755867
	Arahy.16	149412945	149419776	LOC112755870
	Arahy.16	149420878	149427248	LOC112755871
	Arahy.16	149443901	149446350	LOC112755872
	Arahy.16	149466698	149474441	LOC112755873
	Arahy.16	149476593	149480844	LOC112755874
	Arahy.16	149481976	149484280	LOC112755875
	Arahy.16	149497427	149499814	LOC112757848
	Arahy.16	149535754	149536393	LOC114925533
	Arahy.16	149537331	149538140	LOC112757850
	Arahy.16	149540115	149546329	LOC112755877
	Arahy.16	149562093	149564684	LOC112755878
	Arahy.16	149572410	149574000	LOC112755879
	Arahy.16	149580498	149585378	LOC112757851
	Arahy.16	149586208	149591673	LOC112755880
	Arahy.16	149602970	149604358	LOC112757852
	Arahy.16	149616629	149626279	LOC112755881
	Arahy.16	149676645	149683319	LOC112755883
	Arahy.16	149706002	149714519	LOC112755884
	Arahy.16	149727876	149736107	LOC112755885
	Arahy.16	149759362	149778182	LOC112755886
AX-176816867	Arahy.04	100532219	100533986	LOC112797053
	Arahy.04	100688044	100688151	LOC112799363
	Arahy.04	100738093	100738584	LOC112795080
	Arahy.04	100757690	100761406	LOC112797054
	Arahy.04	100821875	100826399	LOC112797056
	Arahy.04	100848149	100848256	LOC112798555
	Arahy.04	100858259	100865455	LOC112797057
	Arahy.04	100881181	100881879	LOC114927573
	Arahy.04	100897260	100906213	LOC112797058
	Arahy.04	100959915	100966060	LOC112797059
	Arahy.04	101000505	101000612	LOC112798912
	Arahy.04	101042669	101046535	LOC112795081
	Arahy.04	101049171	101050316	LOC112795082
	Arahy.04	101057241	101061504	LOC112795083
	Arahy.04	101089116	101090025	LOC112795084
	Arahy.04	101092710	101093883	LOC112794349
	Arahy.04	101105313	101106593	LOC112794350
	Arahy.04	101144617	101145567	LOC112795085
	Arahy.04	101146268	101146374	LOC112798430
	Arahy.04	101226630	101230385	LOC112797060
	Arahy.04	101236311	101251332	LOC112797061
	Arahy.04	101293703	101293809	LOC112798494
	Arahy.04	101303102	101307322	LOC112797062
	Arahy.04	101315990	101317282	LOC112795086
	Arahy.04	101381042	101382202	LOC112795087
	Arahy.04	101395897	101399305	LOC112797063
	Arahy.04	101411311	101412537	LOC112797064
	Arahy.04	101413565	101416110	LOC112797066
	Arahy.04	101416133	101420007	LOC112797065
	Arahy.04	101425226	101425573	LOC114927574
	Arahy.04	101428365	101432014	LOC112797067
	Arahy.04	101493620	101493727	LOC112798617
	Arahy.04	101530682	101536114	LOC112797068
