# Supplementary material for: Genome-wide association and RNA-seq analyses reveal genes linked to salt stress in peanut (Arachis hypogaea L.)
Source: Front Plant Sci. 2025 Nov 27;16:1699469. doi: 10.3389/fpls.2025.1699469 (PMC12695741; doi:10.3389/fpls.2025.1699469)
Supplement: Supplementary file 11 [file Table5.xlsx]

## Sheet: Sheet1
Supplementary Table S5. Summary of sequencing yield and base quality by sample and read number.
Sample_IDa	Read Order	Yield(Bases)	Reads	% of >= Q30 Bases(PF)	Mean Quality Score(PF)
S_0_1	R1	3237458141	32054041	96.42	36.43
S_0_1	R2	3237458141	32054041	95.15	36.21
S_0_2	R1	3712063100	36753100	96.3	36.41
S_0_2	R2	3712063100	36753100	94.73	36.13
S_0_3	R1	2926404704	28974304	96.29	36.41
S_0_3	R2	2926404704	28974304	94.2	36.04
S_12_1	R1	3364479579	33311679	96.43	36.43
S_12_1	R2	3364479579	33311679	95.51	36.26
S_12_2	R1	2884380018	28558218	96.49	36.44
S_12_2	R2	2884380018	28558218	95.02	36.18
S_12_3	R1	3136544193	31054893	96.52	36.45
S_12_3	R2	3136544193	31054893	92.35	35.7
S_24_1	R1	3642149789	36060889	96.44	36.43
S_24_1	R2	3642149789	36060889	94.09	36.01
S_24_2	R1	3377929345	33444845	96.43	36.43
S_24_2	R2	3377929345	33444845	94.78	36.13
S_24_3	R1	4833893835	47860335	96.75	36.49
S_24_3	R2	4833893835	47860335	95.22	36.22
T_0_1	R1	3171128714	31397314	96.63	36.47
T_0_1	R2	3171128714	31397314	94.84	36.14
T_0_2	R1	3035312802	30052602	96.36	36.42
T_0_2	R2	3035312802	30052602	95.06	36.19
T_0_3	R1	3497892600	34632600	96.55	36.46
T_0_3	R2	3497892600	34632600	95.29	36.22
T_12_1	R1	2772792996	27453396	96.23	36.4
T_12_1	R2	2772792996	27453396	94.61	36.09
T_12_2	R1	3700825335	36641835	96.37	36.42
T_12_2	R2	3700825335	36641835	94.89	36.15
T_12_3	R1	3120165427	30892727	96.31	36.41
T_12_3	R2	3120165427	30892727	94.82	36.14
T_24_1	R1	2750017193	27227893	96.48	36.44
T_24_1	R2	2750017193	27227893	95.41	36.24
T_24_2	R1	3613666779	35778879	96.47	36.44
T_24_2	R2	3613666779	35778879	94.87	36.15
T_24_3	R1	3307581835	32748335	96.31	36.41
T_24_3	R2	3307581835	32748335	94.89	36.15
a: T is GWP331 (salt-tolerant germplasm), S is GWP161 (salt-sensitive germplasm).
