# Supplementary material for: Genome-wide association and RNA-seq analyses reveal genes linked to salt stress in peanut (Arachis hypogaea L.)
Source: Front Plant Sci. 2025 Nov 27;16:1699469. doi: 10.3389/fpls.2025.1699469 (PMC12695741; doi:10.3389/fpls.2025.1699469)
Supplement: Supplementary file 12 [file Table6.xlsx]

## Sheet: Supplementary Table SXXXX_1734 
Supplementary Table S6. List of the 126 enriched terms for Gene Ontology (GO) analysis.
Term	EnrichmentScore	P_value	Count	Class
fatty acid biosynthetic process	5.61064	0	42	Biological Process
monocarboxylic acid biosynthetic process	5.34462	1.11E-16	42	Biological Process
obsolete oxidation-reduction process	1.81387	1.11E-16	221	Biological Process
fatty acid metabolic process	3.91079	2.22E-16	51	Biological Process
carboxylic acid biosynthetic process	3.31377	8.44E-15	55	Biological Process
organic acid biosynthetic process	3.16113	3.67E-14	56	Biological Process
defense response	3.65983	7.08E-14	45	Biological Process
cellular lipid metabolic process	2.36655	1.12E-12	80	Biological Process
response to biotic stimulus	3.56308	1.20E-12	42	Biological Process
monocarboxylic acid metabolic process	2.96876	1.31E-12	54	Biological Process
lipid biosynthetic process	2.37091	1.04E-11	73	Biological Process
small molecule biosynthetic process	2.55082	2.95E-11	61	Biological Process
oxoacid metabolic process	2.01291	1.06E-09	84	Biological Process
organic acid metabolic process	1.99831	1.50E-09	84	Biological Process
lipid metabolic process	1.85435	1.73E-09	101	Biological Process
glucosamine-containing compound catabolic process	12.3011	2.42E-09	10	Biological Process
amino sugar catabolic process	12.3011	2.42E-09	10	Biological Process
chitin catabolic process	12.3011	2.42E-09	10	Biological Process
carboxylic acid metabolic process	1.98106	3.52E-09	82	Biological Process
aminoglycan catabolic process	10.9343	9.51E-09	10	Biological Process
glucosamine-containing compound metabolic process	7.9791	2.88E-07	10	Biological Process
chitin metabolic process	7.9791	2.88E-07	10	Biological Process
carbohydrate derivative catabolic process	4.92044	8.38E-07	14	Biological Process
amino sugar metabolic process	4.92044	3.08E-05	10	Biological Process
recognition of pollen	2.69613	6.17E-05	20	Biological Process
pollination	2.69613	6.17E-05	20	Biological Process
pollen-pistil interaction	2.69613	6.17E-05	20	Biological Process
multi-multicellular organism process	2.69613	6.17E-05	20	Biological Process
cell recognition	2.67173	7.00E-05	20	Biological Process
small molecule metabolic process	1.46772	1.08E-04	96	Biological Process
cell wall macromolecule catabolic process	4.66147	1.18E-04	9	Biological Process
aminoglycan metabolic process	3.98955	1.92E-04	10	Biological Process
carbohydrate metabolic process	1.48418	2.24E-04	83	Biological Process
cell wall macromolecule metabolic process	4.21752	2.60E-04	9	Biological Process
response to inorganic substance	4.45625	3.87E-04	8	Biological Process
siroheme biosynthetic process	3.19164	3.89E-04	12	Biological Process
siroheme metabolic process	3.19164	3.89E-04	12	Biological Process
regulation of hormone levels	6.7097	7.19E-04	5	Biological Process
hormone metabolic process	6.7097	7.19E-04	5	Biological Process
cytokinin metabolic process	6.7097	7.19E-04	5	Biological Process
cellular hormone metabolic process	6.7097	7.19E-04	5	Biological Process
response to oxygen-containing compound	4.49258	8.46E-04	7	Biological Process
carboxylic acid transmembrane transport	2.83418	0.00112951	12	Biological Process
organic acid transmembrane transport	2.83418	0.00112951	12	Biological Process
response to stress	1.35674	0.00117186	100	Biological Process
cell projection organization	3.40646	0.00127444	9	Biological Process
response to water	5.90453	0.00133339	5	Biological Process
heme biosynthetic process	2.76775	0.00138772	12	Biological Process
pigment metabolic process	1.99233	0.00184019	22	Biological Process
response to acid chemical	5.46716	0.00191574	5	Biological Process
heme metabolic process	2.64382	0.00205106	12	Biological Process
porphyrin-containing compound metabolic process	2.14277	0.00210979	18	Biological Process
organic acid transport	2.26011	0.00213471	16	Biological Process
amino acid transport	2.72899	0.00241653	11	Biological Process
reproductive process	1.72311	0.00298251	30	Biological Process
reproduction	1.67742	0.00437754	30	Biological Process
pigment biosynthetic process	2.0901	0.00460554	16	Biological Process
porphyrin-containing compound biosynthetic process	2.39373	0.00463263	12	Biological Process
amino acid transmembrane transport	2.61262	0.00509664	10	Biological Process
multicellular organismal process	1.58238	0.00550725	35	Biological Process
tetrapyrrole metabolic process	1.81424	0.00562901	22	Biological Process
response to abiotic stimulus	4.21752	0.0061643	5	Biological Process
response to oxidative stress	2.01005	0.00665132	16	Biological Process
aspartate family amino acid biosynthetic process	2.7786	0.00815089	8	Biological Process
membrane	1.37118	1.11E-16	287	Cellular Component
cellular anatomical entity	1.03302	1.64E-04	397	Cellular Component
apoplast	4.98683	1.81E-04	8	Cellular Component
intrinsic component of membrane	1.27105	9.35E-04	131	Cellular Component
integral component of membrane	1.25358	0.00191558	128	Cellular Component
cell wall	2.14412	0.00611073	14	Cellular Component
external encapsulating structure	1.69532	0.00838649	24	Cellular Component
fatty acid synthase activity	10.2105	0	42	Molecular Function
3-oxoacyl-[acyl-carrier-protein] synthase activity	10.2866	0	42	Molecular Function
catalytic activity	1.21131	0	819	Molecular Function
acyltransferase activity, transferring groups other than amino-acyl groups	3.5599	1.11E-16	73	Molecular Function
acyltransferase activity	3.52768	2.22E-16	89	Molecular Function
oxidoreductase activity	1.91033	4.44E-16	239	Molecular Function
hydrolase activity, hydrolyzing O-glycosyl compounds	2.50018	2.25E-12	71	Molecular Function
hydrolase activity, acting on glycosyl bonds	2.39169	1.24E-11	72	Molecular Function
chitinase activity	13.6747	8.84E-10	10	Molecular Function
tetrapyrrole binding	2.17566	2.82E-08	59	Molecular Function
NAD binding	2.84657	6.01E-08	34	Molecular Function
heme binding	2.15023	7.20E-08	57	Molecular Function
transferase activity	1.28532	3.06E-07	324	Molecular Function
peptidase inhibitor activity	3.67058	4.32E-06	17	Molecular Function
peptidase regulator activity	3.67058	4.32E-06	17	Molecular Function
endopeptidase regulator activity	3.67058	4.32E-06	17	Molecular Function
endopeptidase inhibitor activity	3.67058	4.32E-06	17	Molecular Function
flavin adenine dinucleotide binding	2.28592	5.16E-05	28	Molecular Function
phosphogluconate dehydrogenase (decarboxylating) activity	3.64659	6.05E-05	13	Molecular Function
hexosyltransferase activity	1.84108	6.55E-05	46	Molecular Function
oxidoreductase activity, acting on paired donors, with incorporation or reduction of molecular oxygen	1.81045	8.15E-05	47	Molecular Function
oxidoreductase activity, acting on the CH-OH group of donors, NAD or NADP as acceptor	1.90186	1.18E-04	39	Molecular Function
precorrin-2 dehydrogenase activity	3.54803	1.50E-04	12	Molecular Function
DNA-binding transcription factor activity	1.58053	1.58E-04	68	Molecular Function
oxidoreductase activity, acting on CH-OH group of donors	1.82329	2.32E-04	40	Molecular Function
vitamin binding	2.43106	2.62E-04	20	Molecular Function
xyloglucan:xyloglucosyl transferase activity	4.60622	3.19E-04	8	Molecular Function
peroxidase activity	2.48213	4.06E-04	18	Molecular Function
cytokinin dehydrogenase activity	7.45893	4.45E-04	5	Molecular Function
protein serine/threonine kinase activity	2.14039	4.49E-04	24	Molecular Function
oxidoreductase activity, acting on peroxide as acceptor	2.4211	5.45E-04	18	Molecular Function
copper ion binding	2.63256	6.53E-04	15	Molecular Function
oxidoreductase activity, acting on the CH-CH group of donors, NAD or NADP as acceptor	2.73494	6.70E-04	14	Molecular Function
phosphoenolpyruvate carboxykinase activity	6.83736	6.83E-04	5	Molecular Function
transcription regulator activity	1.47479	7.96E-04	71	Molecular Function
enzyme inhibitor activity	2.04588	8.45E-04	24	Molecular Function
pyridoxal phosphate binding	2.56401	8.56E-04	15	Molecular Function
vitamin B6 binding	2.56401	8.56E-04	15	Molecular Function
iron ion binding	1.67019	0.00125761	40	Molecular Function
carbohydrate derivative transmembrane transporter activity	5.86059	0.0014276	5	Molecular Function
transporter activity	1.31779	0.0024325	105	Molecular Function
organic acid transmembrane transporter activity	3.76615	0.00249448	7	Molecular Function
carboxylic acid transmembrane transporter activity	3.76615	0.00249448	7	Molecular Function
glycosyltransferase activity	1.49179	0.0032844	51	Molecular Function
oxidoreductase activity, acting on the CH-CH group of donors	2.03006	0.00384171	18	Molecular Function
amino acid transmembrane transporter activity	3.71539	0.00535324	6	Molecular Function
antiporter activity	2.11283	0.00551471	15	Molecular Function
kinase activity	1.24237	0.00561646	132	Molecular Function
protein kinase activity	1.26405	0.00682647	110	Molecular Function
O-acyltransferase activity	2.66102	0.0069535	9	Molecular Function
small molecule binding	1.13776	0.00777937	285	Molecular Function
GTPase activity	1.50053	0.0085032	39	Molecular Function
transmembrane signaling receptor activity	2.43106	0.00851579	10	Molecular Function
secondary active transmembrane transporter activity	1.94485	0.00915025	16	Molecular Function
translation release factor activity, codon specific	3.8162	0.00960885	5	Molecular Function
