# Supplementary material for: Genome-wide association and RNA-seq analyses reveal genes linked to salt stress in peanut (Arachis hypogaea L.)
Source: Front Plant Sci. 2025 Nov 27;16:1699469. doi: 10.3389/fpls.2025.1699469 (PMC12695741; doi:10.3389/fpls.2025.1699469)
Supplement: Supplementary file 13 [file Table7.xlsx]

## Sheet: Sheet1
Supplementary Table S7. Kompetitive Allele Speciﬁc PCR (KASP) analysis result of AX-147250101.
Taxa	KASP call	KASP SNP	Sodium ion content (mg/L)
GWP059	Homozygous Allele 2/Allele 2	AA	918.917
GWP206	Homozygous Allele 2/Allele 2	AA	982
GWP445	Homozygous Allele 2/Allele 2	AA	1059.17
GWP331	Homozygous Allele 2/Allele 2	AA	1073.25
GWP285	Homozygous Allele 2/Allele 2	AA	1095.42
GWP212	Homozygous Allele 2/Allele 2	AA	1131.17
GWP441	Homozygous Allele 2/Allele 2	AA	1145.25
GWP230	Homozygous Allele 2/Allele 2	AA	1151.83
GWP319	Homozygous Allele 2/Allele 2	AA	1170.42
GWP344	Homozygous Allele 1/Allele 1	GG	1186
GWP305	Homozygous Allele 2/Allele 2	AA	1190.25
GWP287	Homozygous Allele 2/Allele 2	AA	1196.67
GWP330	Homozygous Allele 2/Allele 2	AA	1205.42
GWP357	Homozygous Allele 2/Allele 2	AA	1220.33
GWP235	Homozygous Allele 2/Allele 2	AA	1228.08
GWP197	Homozygous Allele 2/Allele 2	AA	1229.67
GWP421	Homozygous Allele 2/Allele 2	AA	1244.83
GWP262	Homozygous Allele 1/Allele 1	GG	1258.42
GWP277	Homozygous Allele 2/Allele 2	AA	1269.42
GWP276	Homozygous Allele 2/Allele 2	AA	1269.67
GWP083	Homozygous Allele 2/Allele 2	AA	1277.83
GWP194	Homozygous Allele 2/Allele 2	AA	1287.17
GWP178	Homozygous Allele 2/Allele 2	AA	1291.83
GWP126	Homozygous Allele 2/Allele 2	AA	1304.08
GWP447	Homozygous Allele 2/Allele 2	AA	1316.67
GWP332	Homozygous Allele 2/Allele 2	AA	1316.75
GWP431	Homozygous Allele 2/Allele 2	AA	1319.17
GWP177	Homozygous Allele 2/Allele 2	AA	1341
GWP454	Homozygous Allele 2/Allele 2	AA	1342.83
GWP079	Homozygous Allele 2/Allele 2	AA	1343.83
GWP362	Homozygous Allele 1/Allele 1	GG	2075.67
GWP364	Homozygous Allele 1/Allele 1	GG	2090.5
GWP309	Homozygous Allele 1/Allele 1	GG	2091.5
GWP401	Homozygous Allele 1/Allele 1	GG	2095.67
GWP369	Homozygous Allele 1/Allele 1	GG	2096.67
GWP388	Heterozygous Allele 1/Allele 2	AG	2101.92
GWP457	Homozygous Allele 1/Allele 1	GG	2106.67
GWP224	Homozygous Allele 1/Allele 1	GG	2118.17
GWP232	Homozygous Allele 1/Allele 1	GG	2126
GWP365	Homozygous Allele 1/Allele 1	GG	2128.33
GWP435	Homozygous Allele 1/Allele 1	GG	2140.83
GWP396	Homozygous Allele 1/Allele 1	GG	2143
GWP446	Homozygous Allele 1/Allele 1	GG	2170.33
GWP437	Homozygous Allele 1/Allele 1	GG	2173.5
GWP387	Homozygous Allele 1/Allele 1	GG	2184.75
GWP366	Homozygous Allele 1/Allele 1	GG	2185.33
GWP442	Homozygous Allele 1/Allele 1	GG	2191.17
GWP298	Homozygous Allele 1/Allele 1	GG	2194.5
GWP363	Homozygous Allele 1/Allele 1	GG	2205.83
GWP114	Homozygous Allele 1/Allele 1	GG	2208.67
GWP228	Homozygous Allele 1/Allele 1	GG	2221.83
GWP148	Homozygous Allele 1/Allele 1	GG	2236.5
GWP399	Homozygous Allele 1/Allele 1	GG	2237
GWP372	Homozygous Allele 1/Allele 1	GG	2237.5
GWP455	Homozygous Allele 1/Allele 1	GG	2254.17
GWP358	Homozygous Allele 1/Allele 1	GG	2287
GWP360	Homozygous Allele 1/Allele 1	GG	2315.33
GWP359	Homozygous Allele 1/Allele 1	GG	2372.67
GWP439	Homozygous Allele 1/Allele 1	GG	2430.5
GWP386	Homozygous Allele 2/Allele 2	AA	2551
